# Supplementary material for: Circulating MIF, D-DT, and Soluble CD74 in End-Stage Heart Failure Patients Receiving LVAD: An Exploratory Clinical Study and Effects on Adult Cardiac Myofibroblasts
Source: Biomedicines. 2026 Apr 30;14(5):1031. doi: 10.3390/biomedicines14051031 (PMC13203901; doi:10.3390/biomedicines14051031)
Supplement: Supplementary file 1 [file biomedicines-14-01031-s001.zip]

Archive with 1 entries (1 files):
- biomedicines-4245754-supplementary.pdf
